# Supplementary material for: A Machine Learning Approach to Study Glycosidase Activities from Bifidobacterium
Source: Microorganisms. 2021 May 11;9(5):1034. doi: 10.3390/microorganisms9051034 (PMC8151561; doi:10.3390/microorganisms9051034)
Supplement: Supplementary file 1 [file microorganisms-09-01034-s001.zip]

Archive with 1 entries (1 files):
- microorganisms-1200062-supplementary.pdf
